# Supplementary material for: Routine Postoperative Antibiotic Prophylaxis Offers No Benefit after Hepatectomy—A Systematic Review and Meta-Analysis
Source: Antibiotics (Basel). 2022 May 12;11(5):649. doi: 10.3390/antibiotics11050649 (PMC9138010; doi:10.3390/antibiotics11050649)
Supplement: Supplementary file 1 [file antibiotics-11-00649-s001.zip]

Archive with 5 entries (5 files):
- Supplementary Figure S1.JPG
- Supplementary Figure S2.JPG
- Supplementary Figure S3.JPG
- Supplementary Figure S4.JPG
- Supplementary Table S1.pdf
